# Supplementary material for: gma‐miR828a Negatively Regulates Resistance to Tea Leaf Spot Caused by Lasiodiplodia theobromae Through Targeting the CsMYB28– CsRPP13 Module
Source: Mol Plant Pathol. 2025 Mar 3;26(3):e70069. doi: 10.1111/mpp.70069 (PMC11876294; doi:10.1111/mpp.70069)
Supplement: Supplementary file 4 — Table S1. The list of primer and oligonucleotide sequence for the genes in this study. [file MPP-26-e70069-s004.xlsx]

## Sheet: Sheet1
Table S1. The list of primer and oligonucleotide sequence for the genes in this study.
Gene name	Direction of primer or name of primer	Sequence (5'→3')	Usage
CsMYB28	F	CGGGAATTCCAATAGTTCTT	AsODN
CsMYB28	R	AAGAACTATTGGAATTCCCG	sODN
miR828a	F	TGGAATACTCATTTGAGCAAGA	AsODN
miR828a	R	TCTTGCTCAAATGAGTATTCCA	sODN
CsMYB28	F	GAGAACACGGGGGACTCTAGAATGTCGACAATGGCGGCTC	Overexpression
CsMYB28	R	CGATCGGGGAAATTCGAGCTCCATTACATAACAACCCTCATCCACTT	Overexpression
miR828a	F	GAGAACACGGGGGACTCTAGAGAAATTCCTCTCCTGGCAAGG	Overexpression and GUS
miR828a	R	CGATCGGGGAAATTCGAGCTCAAGCCTCCCATGCAAAGCA	Overexpression and GUS
CsMYB28	F	GAGAACACGGGGGACTCTAGAATGTCGACAATGGCGGCTC	GUS
CsMYB28	R	ATAAGGGACTGACCACCCGGGGATCCTCATACATAACAACCCTCATCCACTT	GUS
pAbAi-CsRPP13	F	AAATGATGAATTGAAAAGCTTTTTGGTTTTAAATTTTGAATTGAGTTT	Y1H
pAbAi-CsRPP13	R	ATACAGAGCACATGCCTCGAGATTTTCAAATTAAAGGTTAATTTAATTTATGT	Y1H
pGADT7-CsMYB28	F	GCCATGGAGGCCAGTGAATTCATGTCGACAATGGCGGCTC	YIH
pGADT7-CsMYB28	R	CAGCTCGAGCTCGATGGATCCTCATACATAACAACCCTCATCCACTT	YIH
pGBKT7-CsMYB28	F	ATGGCCATGGAGGCCGAATTCATGTCGACAATGGCGGCTC	Transcriptional activation
pGBKT7-CsMYB28	R	CCGCTGCAGGTCGACGGATCCTCATACATAACAACCCTCATCCACTT	Transcriptional activation
target gene of miR828a	5' RNA adapter	GCTGATGGCGATGAATGAACACTGCGTTTGCTGGCTTTGATGAAA	5' RLM-RACE
target gene of miR828a	5' outer primer	GCTGATGGCGATGAATGAACACTG	5' RLM-RACE
target gene of miR828a	outer	TCATACATAACAACCCTCATCCAC	5' RLM-RACE
target gene of miR828a	5' inner primer	CGCGGATCCGAACACTGCGTTTGCTGGCTTTGATG	5' RLM-RACE
target gene of miR828a	inner-1	GTTCCCTCATCCTTAACGATTCC	5' RLM-RACE
target gene of miR828a	inner-2	CGGAGGTCCTTCCTCAAAACAATC	5' RLM-RACE
pCAMBIA2300-CsMYB28	F	GAGCTCGGTACCCGGGGATCCATGTCGACAATGGCGGCTC	Subcellular localization
pCAMBIA2300-CsMYB28	R	CTTGCTCACCATGGTGTCGACTACATAACAACCCTCATCCACTTCTAG	Subcellular localization
CsMYB28	F	TGGCGGCTCCTAAGAACAAC	RT-qPCR
CsMYB28	R	GATTCCCAGCGTTTTGAGCC	RT-qPCR
miR828a	F	CGCGTCTTGCTCAAATGAGT	RT-qPCR
miR828a	R	AGTGCAGGGTCCGAGGTATT	RT-qPCR
RT-Primer of miR828a	F	GTCGTATCCAGTGCAGGGTCCGAGGTATTCGCACTGGATACGACTGGAAT	RT-qPCR
CsGAPDH	F	GACTGGAGAGGTGGAAGAGC	RT-qPCR
CsGAPDH	R	AGCCATTCCAGTCAATTTCC	RT-qPCR
NbUBC	F	TTTCGGTCCTGATGATACTCCC	RT-qPCR
NbUBC	R	CACAGAGCAAAGACTGGATTGA	RT-qPCR
U6SnRNA	F	GACATCCGATAAAATTGGAACG	RT-qPCR
U6SnRNA	R	TTGGACCATTTCTCGATTTGTG	RT-qPCR
CsRPP13	F	CTTGATATCGAATTCCTGCAGTTTGGTTTTAAATTTTGAATTGAGTTT	Dual-luciferase
CsRPP13	R	CGCTCTAGAACTAGTGGATCCATTTTCAAATTAAAGGTTAATTTAATTTATGT	Dual-luciferase
