# Supplementary material for: gma‐miR828a Negatively Regulates Resistance to Tea Leaf Spot Caused by Lasiodiplodia theobromae Through Targeting the CsMYB28– CsRPP13 Module
Source: Mol Plant Pathol. 2025 Mar 3;26(3):e70069. doi: 10.1111/mpp.70069 (PMC11876294; doi:10.1111/mpp.70069)
Supplement: Supplementary file 5 — Table S2. DNA affinity purification‐sequencing data. [file MPP-26-e70069-s001.xlsx]

## Sheet: Sheet1
Table S2. DNA affinity purification sequencing data.
Motif ID	Alt ID	Peak name	Start	End	Strand	p-value	q-value	Matched sequence	Annotation	Detailed gene	Gene description
MA0932.1	AHL12	21961-SYZ2_peak_1979	57	64	+	3.23E-05	0.0261	AATTAATT	Promoter	TEA010867	PREDICTED: disease resistance RPP13-like protein 4 [Prunus mume]
MA0932.1	AHL12	21961-SYZ2_peak_1979	57	64	-	3.23E-05	0.0261	AATTAATT	Promoter	TEA010867	PREDICTED: disease resistance RPP13-like protein 4 [Prunus mume]
